# Supplementary material for: Measurement and simulation of the relatively competitive advantages and weaknesses between economies based on bipartite graph theory
Source: PLoS One. 2018 May 29;13(5):e0197575. doi: 10.1371/journal.pone.0197575 (PMC5973568; doi:10.1371/journal.pone.0197575)
Supplement: S1 Table — (XLSX) [file pone.0197575.s001.xlsx]

## Sheet: Sheet1
No.	Abbr	Industry Code	Sector
1	S1	AtB	Agriculture, Hunting, Forestry and Fishing
2	S2	C	Mining and Quarrying
3	S3	15t16	Food, Beverages and Tobacco
4	S4	17t18	Textiles and Textile Products
5	S5	19	Leather, Leather and Footwear
6	S6	20	Wood and Products of Wood and Cork
7	S7	21t22	Pulp, Paper, Paper , Printing and Publishing
8	S8	23	Coke, Refined Petroleum and Nuclear Fuel
9	S9	24	Chemicals and Chemical Products
10	S10	25	Rubber and Plastics
11	S11	26	Other Non-Metallic Mineral
12	S12	27t28	Basic Metals and Fabricated Metal
13	S13	29	Machinery, Nec
14	S14	30t33	Electrical and Optical Equipment
15	S15	34t35	Transport Equipment
16	S16	36t37	Manufacturing, Nec; Recycling
17	S17	E	Electricity, Gas and Water Supply
18	S18	F	Construction
19	S19	50	Sale, Maintenance and Repair of Motor Vehicles and Motorcycles; Retail Sale of Fuel
20	S20	51	Wholesale Trade and Commission Trade, Except of Motor Vehicles and Motorcycles
21	S21	52	Retail Trade, Except of Motor Vehicles and Motorcycles; Repair of Household Goods
22	S22	H	Hotels and Restaurants
23	S23	60	Inland Transport
24	S24	61	Water Transport
25	S25	62	Air Transport
26	S26	63	Other Supporting and Auxiliary Transport Activities; Activities of Travel Agencies
27	S27	64	Post and Telecommunications
28	S28	J	Financial Intermediation
29	S29	70	Real Estate Activities
30	S30	71t74	Renting of M&Eq and Other Business Activities
31	S31	L	Public Admin and Defence; Compulsory Social Security
32	S32	M	Education
33	S33	N	Health and Social Work
34	S34	O	Other Community, Social and Personal Services
35	S35	P	Private Households with Employed Persons
